# Supplementary material for: What factors explain extreme sport participation? A systematic review
Source: Front Sports Act Living. 2024 Jul 16;6:1403499. doi: 10.3389/fspor.2024.1403499 (PMC11286560; doi:10.3389/fspor.2024.1403499)
Supplement: Supplementary file 1 [file Table1.xlsx]

## Sheet: Sheet 1 - review_121641_2024011
Title	Author	Publication year	Journal title	Sample size	Mean Age	Gender	Sport	Key finding: factor for participating in extreme sport	Research gap identified
Exploring the Motivations of BASE Jumpers: Extreme Sport Enthusiasts	Allman, T., Mittelstaedt, R., Martin, B., & Goldenberg, M.	2009	Journal of Outdoor Recreation Education and Leadership	54	34.9	46 Males, 8 Females	BASE jumping	Most prevalent motivations included: Freedom to decide when/where and how to engage in activities. Acquiring a new elite skill, Sense of accomplishment, Adrenaline rush, Controlling fear, Sense of belonging, Personal/Spiritual	Only conducted using 1 extreme sport - visit more base jumping sites to see larger sample. No understanding of the rationale behind choices.
Great expectations: Different high-risk activities satisfy different motives	Barlow, M., Woodman, T., & Hardy, L.	2013	Journal of Personality and Social Psychology	Study 1: B:238 D:244 A:238 Study 2: 35 Skydivers, 28 Mountaineers, 28 Low risk	Study 1: B-28.58 D-29.31 A-28.52 Study 2: Skydivers-28.71 Mountaineers: 38.04 Low risk 26.14	Study 1: B- 194M 44W D-199M 45W A-196M 42W Study 2: Skydivers-29M 6W Mountaineers-23M 5W Low risk- 17M 11W	Study 1: Skydiving, Mountaineering, Extreme skiing, Rock climbing, Low risk sports (basketball, hockey, athletics). Study 2: Skydiving, Mountaineering, Low risk sports (Soccer, Running, Golf, Basketball, Hockey)	Skydivers have higher Sensation seeking than mountaineers Mountaineers experience greater agents emotion regulation.	Understanding why skydivers and mountaineers score differently ? what makes there risk different and therefore are all extreme sports different.
Who takes risks in high-risk sport? The role of alexithymia	Barlow, M.D., Woodman, T., Chapman, C., Milton, M., Dodds, T., & Allen, B.	2015	Journal of Sport and Exercise Psychology	Study 1: 690 Study 2: 327 Study 3: 341	Study 1: Ma = 32.05 Study 2: Ma= 35.43 Study 3 Ma=37.10	Study 1: 598 Men 92 Female Study 2: 292 Men 35 Female Study 3: 271 Men 70 Female	Study 1: rock climbers Study 2: downhill mountain bikers, rock climbers, sky divers, white water kayakers Study 3: hand gliding, mountaineering, surfing	Alexithymia leads to greater risk taking behaviour – which is why individuals engage in extreme sport	More research into understanding whether this is just in individuals who are experienced in what they do?
Personality, sensation seeking and risk taking among Everest climbers	Breivik, G.	1997	International Journal of Sport Psychology	G1:7 + G2:38 + G3:43 + G4:26 + G5:5 + G6:12 = 131	G1:39 G2: 29.2 G3: 22.8 G4: 20 G5: 19.2 G6: 37	Male	Tennis, Climbing, Mixed sports, Military,	Climbers scored higher on sensation seeking. Certain groups of expedition climbers possess certain qualities which make them more likely to be involved in expedition climbing with often suggest strength i.e dominance and aggressiveness compared to other studies and controls.	No female participants, only quantitative, focused on norwegian participants
Risk taking in Extreme Sports: A Phenomological perspective	Brymer, E.	2010	Annals of Leisure Research	15	30-75 - no mean age	10 Men, 5 Women	BASE jumping, Big wave surfing, extreme skiing, waterfall kayaking, extreme mountaineering and solo rope-free climbing	Main areas of discussion: Risk + Danger, Thrill + Adventure, Death + Self-deception and Control + Uncertainty. Concludes that searching for risk is NOT a reason for participation	Would be useful to quantifiably measure whether all extreme sports participants agreed on views regarding risk. Measuring aspects and being able to view them graphically.
Extreme Sports A Positive Transformation in Courage and Humility	Brymer, E., & Oades, G. L.	2008	Journal of Humanistic Psychology	15	Not available - range between 30-70	10 Males, 5 Females	BASE jumping, Big wave surfing, Extreme skiing, Waterfall kayaking, extreme mountaineering, solo rope free climbing	Key themes: Personal Transformation, Humility, Spirituality, Nature and Courage.	Be useful to match this with quantifiable data to show the numerical impact
The search for freedom in extreme sports: A phenomological exploration	Brymer, E., & Schweitzer, R.	2013	Psychology of Sport and Exercise	15	30-75	10 Men, 5 Women	BASE jumping, big wave surfing, extreme skiing, waterfall kayaking, extreme mountaineering and solo rope-free climbing	The themes explicated were: freedom from constraints, freedom as letting go of the need for control, freedom as the release of fear, freedom as being at one and freedom as choice and personal responsibility.	What initially gets the individual involved - what's the first step? As they participate more does the freedom reduce?
Exploring Feel and Motivation with Recreational and Elite Mount Everest Climbers: An Ethnographic Study	Burke, M., Durand-Bush, N., & Doell, K.	2010	International Journal of Sport and Exercise Psychology	4	31.75	4 Males	Climbing Mount Everest - Mountaineering	Key reasons for participation include: accomplishment, goals, making others proud, proving others wrong, risk, adrenaline, danger, meditative states, spirituality and sensations	Understanding what role nature and spiritually play on the motivation and how they stay motivated
Adventure racing and active lifestyles	Cater, C., Funk, D., & Low, T.	2018	Annals of Leisure Research	717	No mean age given. Range between 30-34	3/4 Male 1/4 Female	Kayaking, Kitesurfing, Life Saving, Mountain Biking, Paragliding, Rock Climbing, Running, Scuba diving, Skiing & Snowboarding, Swimming, Surfing, Triathlons, Wakeboarding	6 key areas: the most important 3 were: nature, adventure and physical, then social, intellectual and escape	As a quantitive study it's difficult to understand why people rated certain things. Limited research on shorter events
Self-Determination Strategy in Mountaineering: Collecting Colorado’s Highest Peaks	Crockett, L., Murray, N., & Kime, D.	2022	Leisure Sciences	10	63.8	Male = 5, Female = 5	Mountaineering	Relatedness (e.g., interpersonal relationships, nature connection, place attachment). Goal completion. Mastering challenges. Positive affect.	Wider populations (age), places and challenges. Research into place attachment as a factor for participation.
Sensation seeking among mountain climbers	Cronin, C.	1991	Personality and Individual Differences	20 mountain climbers, 21 volunteers	M: 21 V: 20	Mountaineers: 9 males 11 females Volunteers: 8 males 13 females	Mountain climbing	Mountain climbers scored significantly higher on Sensation Seeking than controls	Understanding the 'why' and how sensation seeking links to social acceptability and personality.
Personality profile of subjects engaged in high physical risk sports	Freixanet, M. G.	1991	Personality and Individual Differences	G1: 27 G2: 72 G3: 221 G4: 54	G1: 33.4 G2: 31.4 G3: 30.9 G4: 30.7	Not stated	Alpinists, Mountaineers, Mountain skiers, scuba diving, water skiing, power boat racing, white water canoeing, aviation, parachuting, gliding, hand-gliding, U.L.M, ballooning, motor racing, pot holing and adventuring	Risky activities scored significantly higher on Sensation Seeking, Thrill and Adventure, Experience Seeking & Extraversion	No empirical evidence as to 'susceptible to reward' vs. 'less susceptible to punishment'. Why scores vary and how that impacts motivation
Freeriding - Only a need for thrill? Comparing different motives and behavioural aspects between slope skiers and freeride skiers	Frühauf, A., Anewanter, P., Hagenauer, J., Marterer, N., & Kopp, M.,	2019	Journal of Science and Medicine in Sport	93	25.6 +- 6.8 years	64 Male 29 Female	Skiing	Freeride scored significantly higher in Sensation seeking, close calls and accidents than slope skiers	Understanding the gender differences as more males in free riding.
A qualitative appraoch on motives and aspects of risks in freeriding	Frühauf, A., Hardy, W. A. S., Pfoestl, D., Hoellen, F-G., & Klopp. M	2017	Frontiers in Psychology	40	27.5	27 Men, 13 Female	Snowboarding and skiing	Participating in extreme sport was not necessarily about a desire to seek out high-risk situations. Key themes included Challenge, Friends, Nature, Balance, and Freedom.	Is this the case across extreme sports. To understand motivation and how this changes across age groups and genders
Multiple Motives for Adventure Sport Revisited: A Multi-Activity Investigation	Frühauf, A., Mackenzie, H. S., Boudreau, P., Hodge, K., & Kopp, M.	2022	Leisure Sciences	84	27.29 +- 4.06	25% Female, 75% Male	Freeriding, freestyle snowboarding, downhill mountain biking, BASE jumping, big wave surfing, alpinism/free solo climbing	Key themes: holistic living, emotional diversity, competence, social connectedness, nature experience, agency, optimal mental states, challenge. Findings suggested that(1) adventure recreation and associated motives are more heterogeneous than currently conceptualized, and (2) adventure recreation motives should be more broadly conceptualized beyond hedonic motives (e.g., risk and thrill-seeking)…	Qualitative studies in particular suggest that adventure recreation motives are more diverse than previously thought, and are often linked to eudaimonic well-being outcomes, rather than hedonic or competitive outcomes
Addiction in extreme sports: An exploration of withdrawal states in rock climbers	Heirene, R., Shearer, D., Roderique-Davies, G., & Mellalieu, S. D.	2016	Journal of Behavioral Addictions	8	H: 24.75 A: 23.75	Male	Rock-climbing	In one high risk sport (rock-climbing), this study suggests that those of high and average ability lose pleasure in other activities compared to rock-climbing, as well as experiencing a craving to climb, and feelings of agitation when they couldn't. These are felt more keenly by highly experienced climbers, but are felt by all climbers to some extent (although negative affect is more tolerable by…	No inclusion of low-ability climbers, no females in the study, lack of other useful information about participants (e.g drug-use history), and limited quantitative evidence
'All the places we were not supposed to go': a case study of formative class and gender habitus in adventure climbing	Holland-Smith, D.	2016	Sport, Education & Society	10	Not available - Range M:31-54 F: 49-54	6 Male 4 Female	Adventure Climbing	How people perceive adventure is partially dictated by their socioeconomic backgrounds, not just because of cost of adventure-seeking activities but because of the social spaces associated with it. This differed for females compared to males. Key themes: Freedom, outdoors, autonomy.	Younger population not included, small sample size, limited sport
Motivational orientation and risk taking in elite winter climbers: A qualitative study	Jones. G., Llewellyn, D. J., Milligan. J., & Gledhill, A.	2015	International Journal of Sport and Exercise Psychology	4	Range: 42-49 MA 45 +- 3.6 years	Males	Winter climbing	Winter climbers are primarily motivated by the prospect of achieving goals, fuelled by disinhibited or reckless thinking and the wish to accomplish.	Only used male winter climbers, hard to generalise and know whether this would be the case in other extreme sports and with females.
Sudden withdrawal from skydiving: A case study informed by reversal theory's concept of protective frames	Kerr, J. H.	2007	Journal of Applied Sport Psychology	1 - single case study	Not available	Female	Skydiving	Initially motivated by challenge and rebellious aspect of the sport. However, after witnessing a friend die,athlete became severely anxious and depressed, withdrew from skydiving, was unable to continue working, and even contemplated suicide	Hard to generalise as case study is a direct account of ones perceptions. Do others experience the same?
'I don’t want to die. That's not why I do it at all': multifaceted motivation, psychological health, and personal development in BASE jumping	Kerr, J. H., & Mackenzie, H, S.	2018	Annals of Leisure Research 04	1 Case study	No Mean age - 33 years old	Female	Sky diving and BASE jumping	The key themes include: Progressing from Skydiving to BASE jumping: Risk Perceptions and Management;Effect of Personal Accidents on Risk Appraisalsand Protective Frame;Effect of Friends“Gone In” on Risk Appraisals and Protective Frame;Evolving Motivations andPost-Activity Benefits;Connections to Nature andWell-Being;and Connections to OthersandWell-Being.	research has overlooked psychological health and personal development aspects. Furthermore, reductive quantitative research methods have dominated, and potentially limited, current understandings of extreme sport experiences. Case study limits the generalisability
Multiple motives for participating in adventure sports	Kerr, J., & Mackenzie, H. S.	2012	Psychology of Sport and Exercise	5	36	3 Males 2 Females	Riversurfer, Downhill mountain biking, White water kayaking, Mountaineering and Hang gliding	Common themes: Challenge, Risk taking, goal achievement, social motivation, connecting with the natural environment.	What are the differences between age and gender and how do these change over time? being able to quantify the results
Confidence Frames and the Mastery of New Challenges in the Motivation of an Expert Skydiver	Kerr, J., & Mackenzie, H. S.	2014	The Sport Psychologist	1 Case study	Not available	Male	Skydiving	Main areas: Risk perceptions and general motivational experience of skydiving, Accepting new challenges/goals and learning new skills, Mastery state motivation and confidence frames	Understanding reversal theory and motivation in relation to other extreme sports - can't generalise so looking at this in a broader fashion.
The relevance of the peak experiences to continued skydiving participation: a qualitative approach to assessing motivations	Lipscombe, N.	1999	Leisure Studies	10	Range 21-35	7 Males 3 Females	Skydiving	Key themes common to all individuals: Desire to experience again, Total Attention, Rich Perception, Awe, Reverence of the Experience, Fusion of Dichotomies, Fusion of the individual, Experience/Object unification, Ego Transcendence and Experience as Intrinsically Perfect	Only looks at skydiving, how do other extreme sports potentially differ?
Beyond Thrill-Seeking: Exploring Multiple Motives for Adventure Participation	Mackenzie, H. S.	2013	Journal of Outdoor Recreation, Education, and Leadership	7	36	4 Males, 3 Females	Riversurfing, Downhill Mountain biking, White water kayaking, Mountaineering, Hang gliding, Base Jumping, Skydiving	Main key themes: Goal achievement, risk taking + thrill seeking, Social motivation, pushing boundaries, overcoming fear, travel, relaxation, connecting with nature.	Small sample and range of sports. Is this the same across all extreme sports. Be useful to quantifiably back up what is being said.
Extreme risk taker who wants to continue taking part in high risk sports after serious injury	Pain, M., & Kerr, J. H.	2004	British Journal of Sports Medicine	1 - case study	Not applicable - 1 person 40 years old	Male	Skydiving, Rock climbing, jet skiing and driving fast cars	Despite serious injury from high risk sport, athlete was focused on returning and had a dependance on the sport.	Suggests personality type is the reason for participation, would be useful to test that. Not applicable to wider population
Motivation and Disinhibition in High Risk Sports: SensationSeeking and Self-Efficacy	Slanger, E., & Rudestam, K. E.	1997	Journal of Research in Personality	60	38.16	Males	Rockclimbing, Kayaking, Skiing and piloting a small plane	Participants identified that being confident in a task made them more likely to engage in it, even when it carries a risk. Individuals in ES scored higher in thrill and adventure seeking of SS than low risk.They identified a thrill of having accomplished the activity and mastering activities and a higher ability to repress the anxiety related to it than others.	No females included, some issues with design i.e physical barriers stopped controls engaging in extreme risk as opposed to a wish not to engage in these activities
‘Living in the moment’: mountain bikers’ search for flow	Taylor, S., & Carr, A.	2023	Annals of Leisure Research	30	Not stated	Male = 19 Female = 11	Mountain Biking	Experiences of flow and intense concentration giving them a sense of tranquility and transformation of time. This motivates individuals to continue participating but are a by product rather than motivating factor.	Explicitly examine mountain bikers' specific flow experiences as a motivating factor and the impact of flow in other sports.
Psychiatric Aspects of Extreme Sports: Three Case Studies	Tofler R., Hyatt, M., & Tofler S.	2018	The Permanente Journal	3	Not available	Males	Hand gliding, Climbing + Free soloing	Key areas identified: excitement, freedom, spiritual, competitive and mindfulness.	Hard to generalise. Could we do this quantitatively to see if this is the case across sports/levels/genders
An investigation of the effects of sensation seeking and impulsivity on extreme sport participation and injury using path analysis	Weishaar, M., Kentopp, S., Wallace, G., & Conner, B.	2021	Journal of American College Health	7109	19.68	F: 3,598 M:1,807 Unknown: 1,704	Skateboarding, Snowboarding, Skiing, Rock Climbing, White water rafting, Jet skiing, Wakeboarding, Mountain Biking, Cliff Diving, Water Skiing, Surfing, Bouldering, Unsanctioned Fighting, Motocross, Skydiving, Martial arts, Spelunking/Caving, Parkour/Free Running, Flying a plane, Free diving, Mountain/Ice climbing, Boxing, BMX, Mixed martial arts, Greco-Roman Wrestling, Wind Surfing, Cave Diving,…	Model 1: Risk seeking - positively associated with participation in extreme sport. Model 2: Lack of premeditation was significantly positively associated with participation. Injury and Risk were linked. Model 3: Lack of premeditation was significantly positively associated with extreme sports.	Understanding how personality impacts these types of results and what the impact personality has on participation.
A Phenomenological Investigation of the Psychology of Big-Wave Surfing at Maverick’s	Wiersma, L. D.	2014	The Sport Psychologist	7	37.86	Male	Big Wave Surfing	This study contrasts others in that whilst participants reported enjoyment of the adrenaline, they prioritised safety which has been considered less important than the adrenaline rush in other studies. They reason that this may be because the participants are more experienced. The more confidence individuals had, the larger desire to strive for bigger waves.	Focuses on one specific big wave surfing area (Mavericks), limited as no women included and no lesser experienced big wave surfers. What is the initial motivator?
A Phenomenological Investigation of the Experience of Taking Part in ‘Extreme Sports’	Willig, C.	2008	Journal of Health Psychology	8	Not available	6 Male, 2 Female	Skydiving, Mountaineering + Variety of extreme sport	Key themes - shared by all: Context, Challenge, Suffering, Other people, Mindfulness. Key themes shared by at least half: Mastery and skill, Contrasts, Being in the present, Compulsion and Pleasure	Understanding the psychotherapeutic aspect and whether this is a reason for participating or because of other areas is why people continue?
Agentic emotion regulation in high-risk sport: An in-depth analysis across climbing disciplines	Willegars, M., Woodman, T., Tilley, F.	2023	Personality and Individual Differences	Study 1: 161 Study2 : 291 Study3: 45	Study 1: HR Mountaineers: 38.41 HR Traditional Rock Climbers: 33.54 LR Sport climbers: 34 LR Controls: 32 Study 2: Traditional climbers: 29.82 Sport climbers: 24.06 Boulderers: 27.64 LR controls: 34.27 Study3: Traditional Climbers: 31.75 LR climbers: 28.72 LR Sport controls: 33.91	Study 1: HR Mountaineers: 27 Men, 5 Women HR Traditional Rock Climbers: 49 Men, 9 Women LR Sport climbers: 13 Men, 8 Women LR Controls: 25 Men, 26 Women Study 2: Traditional climbers: 38 Men, 7 Women Sport climbers: 22 Men, 7 Women Boulderers: 24 Men, 8 Women LR controls: 18 Men, 19 Women Study3: Traditional Climbers: 6 Men, 10 women LR climbers: 6 Men, 11 Women LR Sport controls: 6 Men, 6 Women	Mountaineering, Traditional Rock Climbing, Sport Climbing, low risk sport controls, Boulderers	S1: Mountaineers and traditional sport climbers scored significantly differently on emotion regulation and agency than low risk. For HR this increased significantly over time. S2/3: Only traditional climbers experienced a significant increase in emotional regulation and agency.	Would be useful to understand this at different time points of participation. Also to investigate antecedent and response- based emotion regulation strategies high risk sports exercise and their effect on regulating strong emotions in domestic life.
Skydiving as Emotion Regulation: The Rise and Fall of Anxiety Is Moderated by Alexithymia	Woodman, T., Cazenave, N., & Le Scanff, C.	2008	Journal of Sport & Exercise Psychology	111	22.68	Female	Skydiving	Alexithymic females experience a decrease in anxiety as a consequence of successfully completing high risk activity - emotion regulation for women who find it difficult describing emotion.	Does this compare in men with anxiety?
Motives for participation in prolonged engagement high-risk sports: An agentic emotion regulation perspective	Woodman, T., Hardy, L., Barlow, M., & Scanff, C. L.	2010	Psychology of Sport and Exercise	S1: 20 S2: M24 C68 HTA: 26 LTA: 27	S1: 35.10 S2: M32 C: Unknown HTA: 25 LTA: 33	S1: 18 Males, 2 Females S2: Unknown	Transatlantic rowing, Mountaineering	Rowers and mountainners from this study had greater difficulty verbally expressing emotions, but this may improve with engagement in the sports suggesting high risk sport may be respite for emotional difficulty, although often subconscious	Limited female samples, focused on only two sports. How do external factors impact results - does being away from home impact alexithymia
Risk can be good for self-esteem	Woodman, T., MacGregor, A., & Hardy, L.	2020	Journal of Risk Research	194	Rock climbers:32.73 Low risk:27.25 Non exercise:24.42	119 Men 75 Female	Rock climbers. Low risk sports people. Non exercise individuals	High risk sports people reported significantly greater emotion regulation and agency during their activity than the 2 other groups – therefore have higher self-esteem because greater experience of agency	Understand whether people who take part in high risk sport have higher self esteem in the first place or if this is due to the sport
