# Supplementary material for: What factors explain extreme sport participation? A systematic review
Source: Front Sports Act Living. 2024 Jul 16;6:1403499. doi: 10.3389/fspor.2024.1403499 (PMC11286560; doi:10.3389/fspor.2024.1403499)
Supplement: Supplementary file 2 [file Table2.xlsx]

## Sheet: Sheet 1 - review_121641_2024011
Title	Author	Was the research question or objective clearly stated?	Was the research question or objective clearly stated? supporting text	Was the study population (sample, mean age) clearly specified and defined?	Was the study population (sample, mean age) clearly specified and defined? supporting text	Was the extreme sport(s) clearly outlined?	Was the extreme sport(s) clearly outlined? supporting text	Were the factors for participating in ES clearly identified?	Were the factors for participating in ES clearly identified? supporting text
Exploring the Motivations of BASE Jumpers: Extreme Sport Enthusiasts.	Allman, T., Mittelstaedt, R., Martin, B., & Goldenberg, M.	Yes		Yes		Yes		Yes
Great expectations: Different high-risk activities satisfy different motives	Barlow, M., Woodman, T., & Hardy, L.	Yes		Yes		Yes		Unclear	Unclear the motivating factors - unclear if true motivations or aid participation
Who takes risks in high-risk sport?: The role of alexithymia	Barlow, M.D., Woodman, T., Chapman, C., Milton, M., Dodds, T., & Allen, B.	Yes		Yes		Yes		Yes
Personality, sensation seeking and risk taking among Everest climbers.	Breivik, G.	Yes		Yes		Yes		Unclear
Risk taking in Extreme Sports: A phenomenological perspective	Brymer, E.	Yes		No	No mean age	Yes		No	Unclear the motivating factors - concludes non motivating factors
Extreme sports: a positive transformation in courage and humility	Brymer, E., & Oades, G. L.	Yes		No	No mean age	Yes		Yes
The search for freedom in extreme sports: A phenomenological exploration	Brymer, E., & Schweitzer, R.	Yes		No	No mean age	Yes		Yes
Exploring feel and motivation with recreational and elite Mount Everest climbers: An ethnographic study	Burke, M., Durand-Bush, N., & Doell, K.	Yes		No	No mean age	Yes		Yes
Adventure racing and active lifestyles.	Cater, C., Funk, D., & Low, T.	Yes		No	No mean age	Yes		Yes
Self-Determination Strategy in Mountaineering: Collecting Colorado's Highest Peaks.	Crockett, L., Murray, N., & Kime, D.	Yes		No	No mean age	Yes		Yes
Sensation seeking among mountain climbers	Cronin, C.	Yes		Yes		Yes		Yes
Personality profile of subjects engaged in high physical risk sports	Freixanet, M. G.	Yes		Yes		Yes		Unclear	Unclear the motivating factors - focuses on influencing factors rather than motives
Freeriding—Only a need for thrill? Comparing different motives and behavioural aspects between slope skiers and freeride skiers	Frühauf, A., Anewanter, P., Hagenauer, J., Marterer, N., & Kopp, M.,	Yes		Yes		Yes		Unclear
A qualitative approach on motives and aspects of risks in freeriding	Frühauf, A., Hardy, W. A. S., Pfoestl, D., Hoellen, F-G., & Klopp. M	Yes		Yes		Yes		Yes
Multiple Motives for Adventure Sport Revisited: A Multi-Activity Investigation	Frühauf, A., Mackenzie, H. S., Boudreau, P., Hodge, K., & Kopp, M.	Yes		Yes		Yes		Yes
Addiction in extreme sports: An exploration of withdrawal states in rock climbers	Heirene, R., Shearer, D., Roderique-Davies, G., & Mellalieu, S. D.	Yes		Yes		Yes		Yes
‘All the places we were not supposed to go’: a case study of formative class and gender habitus in adventure climbing.	Holland-Smith, D.	Yes		No	No mean age	Yes		Unclear	Unclear the motivating factors - motivating factors are ambiguous, leaning more towards aspects of personality
Motivational orientation and risk taking in elite winter climbers: A qualitative study.	Jones. G., Llewellyn, D. J., Milligan. J., & Gledhill, A.	Yes		Yes		Yes		Yes	Unclear the motivating factors
Sudden withdrawal from skydiving: A case study informed by reversal theory's concept of protective frames	Kerr, J. H.	Yes		No	No mean age	Yes		Yes
'I don't want to die. That's not why I do it at all': multifaceted motivation, psychological health, and personal development in BASE jumping.	Kerr, J. H., & Mackenzie, H, S.	Yes		Yes		Yes		Yes
Multiple motives for participating in adventure sports	Kerr, J., & Mackenzie, H. S.	Yes		Yes		Yes		Unclear
Confidence frames and the mastery of new challenges in the motivation of an expert skydiver	Kerr, J., & Mackenzie, H. S.	Yes		Yes		Yes		Yes
The relevance of the peak experience to continued skydiving participation: a qualitative approach to assessing motivations.	Lipscombe, N.	Yes		No	No mean age	Yes		Yes
Beyond Thrill-Seeking: Exploring Multiple Motives for Adventure Participation	Mackenzie, H. S.	Yes		Yes		Yes		Yes
Extreme risk taker who wants to continue taking part in high risk sports after serious injury.	Pain, M., & Kerr, J. H.	Unclear		Yes		Yes		Unclear
Motivation and disinhibition in high risk sports: Sensation seeking and self-efficacy	Slanger, E., & Rudestam, K. E.	Yes		No		Yes		Yes
'Living in the moment': mountain bikers' search for flow.	Taylor, S., & Carr, A.	Yes		No	No mean age	Yes		Unclear
Psychiatric Aspects of Extreme Sports: Three Case Studies	Tofler R., Hyatt, M., & Tofler S.	No	No clear question or objective	No	No mean age	Yes		Unclear
An investigation of the effects of sensation seeking and impulsivity on extreme sport participation and injury using path analysis	Weishaar, M., Kentopp, S., Wallace, G., & Conner, B.	Yes		Yes		Yes		Yes
A phenomenological investigation of the psychology of big-wave surfing at Maverick's	Wiersma, L. D.	Unclear		Yes		Yes		Unclear
A phenomenological investigation of the experience of taking part in 'extreme sports.'	Willig, C.	Yes		No	No mean age	Yes		Yes
Agentic emotion regulation in high-risk sport: An in-depth analysis across climbing disciplines	Willegars, M., Woodman, T., Tilley, F.	Yes		Yes		Yes		Yes
Skydiving as emotion regulation: The rise and fall of anxiety is moderated by alexithymia	Woodman, T., Cazenave, N., & Le Scanff, C.	Yes		Yes		Yes		Yes
Motives for participation in prolonged engagement high-risk sports: An agentic emotion regulation perspective	Woodman, T., Hardy, L., Barlow, M., & Scanff, C. L.	Yes		Yes		Yes		Unclear
Risk can be good for self-esteem: Beyond self-determination theory	Woodman, T., MacGregor, A., & Hardy, L.	Yes		Yes		Yes		Yes
