# Supplementary material for: What factors explain extreme sport participation? A systematic review
Source: Front Sports Act Living. 2024 Jul 16;6:1403499. doi: 10.3389/fspor.2024.1403499 (PMC11286560; doi:10.3389/fspor.2024.1403499)
Supplement: Supplementary file 3 [file Table3.xlsx]

## Sheet: Sheet1
Study name	Author	1. Was the study pre-registered?	2. Is the study data openly shared and accessible?	3. Are the study materials (e.g., experimental stimuli, study-specific questionnaires/interview guides) openly shared and accessible?	4. Does statcheck (where applicable) identify any statistical reporting errors
Exploring the Motivations of BASE Jumpers: Extreme Sport Enthusiasts	Allman, T., Mittelstaedt, R., Martin, B., & Goldenberg, M.	No	No	No	NA
Great expectations: Different high-risk activities satisfy different motives	Barlow, M., Woodman, T., & Hardy, L.	No	Yes	No	1 inconsistent error
Who takes risks in high-risk sport?: The role of alexithymia	Barlow, M.D., Woodman, T., Chapman, C., Milton, M., Dodds, T., & Allen, B.	No	Yes	No	No results found
Personality, sensation seeking and risk taking among Everest climbers	Breivik, G.	No	No	N/A - used pre-existing scales.	No results found
Risk taking in Extreme Sports: A Phenomological perspective	Brymer, E.	No	No	Yes - guided by 1 question	NA
Extreme sports: a positive transformation in courage and humility	Brymer, E., & Oades, G. L.	No	Yes	Yes - guided by 1 question	NA
The search for freedom in extreme sports: A phenomological exploration	Brymer, E., & Schweitzer, R.	No	No	Yes - guided by 1 question	NA
Exploring feel and motivation with recreational and elite Mount Everest climbers: An ethnographic study	Burke, M., Durand-Bush, N., & Doell, K.	No	No	No	NA
Adventure racing and active lifestyles	Cater, C., Funk, D., & Low, T.	No	No	No	No results found
Self-Determination Strategy in Mountaineering: Collecting Colorado's Highest Peaks.	Crockett, L., Murray, N., & Kime, D.	No	No	No	NA
Sensation seeking among mountain climbers	Cronin, C.	No	No	N/A - used a pre-existing scale	No results found
Personality profile of subjects engaged in high physical risk sports	Freixanet, M. G.	No	No	N/A - used pre-existing scales.	No results found
Freeriding - Only a need for thrill? Comparing different motives and behavioural aspects between slope skiers and freeride skiers	Frühauf, A., Anewanter, P., Hagenauer, J., Marterer, N., & Kopp, M.,	No	No	N/A - used pre-existing scales.	No results found
A qualitative appraoch on motives and aspects of risks in freeriding	Frühauf, A., Hardy, W. A. S., Pfoestl, D., Hoellen, F-G., & Klopp. M	No	No	No	NA
Multiple Motives for Adventure Sport Revisited: A Multi-Activity Investigation	Frühauf, A., Mackenzie, H. S., Boudreau, P., Hodge, K., & Kopp, M.	No	No	No	NA
Addiction in extreme sports: An exploration of withdrawal states in rock climbers	Heirene, R., Shearer, D., Roderique-Davies, G., & Mellalieu, S. D.	No	No	No	NA
All the places we were not supposed to go': a case study of formative class and gender habitus in adventure climbing	Holland-Smith, D.	No	No	No	NA
Motivational orientation and risk raking in elite winter climbers: A qualitative study	Jones. G., Llewellyn, D. J., Milligan. J., & Gledhill, A.	No	No	No	NA
Sudden withdrawal from skydiving: A case study informed by reversal theory's concept of protective frames	Kerr, J. H.	No	No	Yes	NA
I don’t want to die. That's not why I do it at all': multifaceted motivation, psychological health, and personal development in BASE jumping	Kerr, J. H., & Mackenzie, H, S.	No	No	No	NA
Multiple motives for participating in adventure sports	Kerr, J., & Mackenzie, H. S.	No	No	Yes (Appendix)	NA
Confidence frames and the mastery of new challenges in the motivation of an expert skydiver	Kerr, J., & Mackenzie, H. S.	No	No	No	NA
The relevance of the peak experiences to continued skydiving participation: a qualitative approach to assessing motivations	Lipscombe, N.	No	No	No	NA
Beyond Thrill-Seeking: Exploring Multiple Motives for Adventure Participation	Mackenzie, H. S.	No	Yes	No	NA
Extreme risk taker who wants to continue taking part in high risk sports after serious injury	Pain, M., & Kerr, J. H.	No	No	No	NA
Motivation and disinhibition in high risk sports: Sensation seeing and self-efficacy	Slanger, E., & Rudestam, K. E.	No	No	No	No results found
'Living in the moment': mountain bikers' search for flow.	Taylor, S., & Carr, A.	No	Yes	No	NA
Psychiatric Aspects of Extreme Sports: Three Case Studies	Tofler R., Hyatt, M., & Tofler S.	No	N/A	N/A	NA
An investigation of the effects of sensation seeking and impulsivity on extreme sport participation and injury using path analysis	Weishaar, M., Kentopp, S., Wallace, G., & Conner, B.	No	Yes	No	No results found
A phenomenological investigation of the psychology of big-wave surfing at Maverick's	Wiersma, L. D.	No	No	Yes	NA
A phenomenological investigation of the experience of taking part in 'extreme sports'	Willig, C.	No	No	No	NA
Agentic emotion regulation in high-risk sport: An in-depth analysis across climbing disciplines	Willegars, M., Woodman, T., Tilley, F.	No	Yes	N/A - used pre-existing scales.	4 inconsistent errors
Skydiving as emotion regulation: The rise and fall of anxiety is moderated by alexithymia	Woodman, T., Cazenave, N., & Le Scanff, C.	No	Yes	N/A - used a pre-existing scale	No
Motives for participation in prolonged engagement high-risk sports: An agentic emotion regulation perspective	Woodman, T., Hardy, L., Barlow, M., & Scanff, C. L.	No	No	No	No results found
Risk can be good for self-esteem: Beyond self-determination theory	Woodman, T., MacGregor, A., & Hardy, L.	No	No	No	No
